# Supplementary material for: Subfunctionalization of D27 Isomerase Genes in Saffron
Source: Int J Mol Sci. 2022 Sep 11;23(18):10543. doi: 10.3390/ijms231810543 (PMC9504799; doi:10.3390/ijms231810543)
Supplement: Supplementary file 1 [file ijms-23-10543-s001.zip]

Archive with 1 entries (1 files):
- ijms-1881812-supplementary.pdf
